# Supplementary material for: Developmental features of DNA methylation during activation of the embryonic zebrafish genome
Source: Genome Biol. 2012 Jul 25;13(7):R65. doi: 10.1186/gb-2012-13-7-r65 (PMC3491385; doi:10.1186/gb-2012-13-7-r65)
Supplement: Additional file 2 — Enriched GO terms for methylated and hypomethylated genes. An Excel sheet of enriched GO terms for methylated and hypomethylated genes. [file gb-2012-13-7-r65-S2.XLS]

## Sheet: GO methylated pre-MBT
Methylated genes, pre-MBT
N = 4108
Pvalue	Count	Size	Term
9.28e-10	178	379	[GO:0007186] G-protein coupled receptor protein signaling pathway
1.33e-04	71	152	[GO:0003008] system process
2.45e-04	38	72	[GO:0007600] sensory perception
2.94e-04	428	1166	[GO:0007165] signal transduction
3.85e-04	21	34	[GO:0009581] detection of external stimulus
3.85e-04	21	34	[GO:0009582] detection of abiotic stimulus
5.67e-04	12	16	[GO:0007602] phototransduction
6.88e-04	28	51	[GO:0007601] visual perception
7.92e-04	27	49	[GO:0008015] blood circulation
1.58e-03	22	39	[GO:0003015] heart process
2.69e-03	13	20	[GO:0018298] protein-chromophore linkage
3.03e-03	11	16	[GO:0008016] regulation of heart contraction
3.12e-03	28	55	[GO:0070085] glycosylation
3.63e-03	27	53	[GO:0006486] protein glycosylation
6.90e-03	29	60	[GO:0009100] glycoprotein metabolic process

## Sheet: GO methylated MBT
Methylated genes, MBT
N = 5702
Pvalue	Count	Size	Term
2.44e-08	210	355	[GO:0007186] G-protein coupled receptor protein signaling pathway
1.23e-04	582	1166	[GO:0007165] signal transduction
4.58e-04	34	49	[GO:0003013] circulatory system process
6.13e-04	28	39	[GO:0060047] heart contraction
1.96e-03	45	72	[GO:0007600] sensory perception
2.73e-03	18	24	[GO:0007218] neuropeptide signaling pathway
3.16e-03	809	1687	[GO:0050896] response to stimulus
3.38e-03	13	16	[GO:0007602] phototransduction
4.71e-03	31	48	[GO:0006814] sodium ion transport
6.27e-03	15	20	[GO:0018298] protein-chromophore linkage
8.70e-03	21	31	[GO:0006836] neurotransmitter transport

## Sheet: GO methylated post-MBT
Methylated genes, post-MBT
N = 5516
Pvalue	Count	Size	Term
2.69e-09	221	379	[GO:0007186] G-protein coupled receptor protein signaling pathway
3.03e-04	570	1182	[GO:0007165] signal transduction
1.96e-03	44	72	[GO:0007600] sensory perception
5.98e-03	82	152	[GO:0003008] system process
6.81e-03	6	6	[GO:0006446] regulation of translational initiation

## Sheet: GO hypoMe pre-MBT
Hypomethylated genes, pre-MBT
N = 5225
Pvalue	Count	Size	Term
5.56e-21	541	959	[GO:0006350] transcription
5.78e-21	554	986	[GO:0010468] regulation of gene expression
1.46e-20	406	687	[GO:0032774] RNA biosynthetic process
3.32e-20	544	971	[GO:0019219] regulation of nucleobase, nucleoside, nucleotide and nucleic acid metabolic process
3.47e-20	542	967	[GO:0009889] regulation of biosynthetic process
6.92e-20	1091	2163	[GO:0044260] cellular macromolecule metabolic process
3.89e-05	90	155	[GO:0007417] central nervous system development
8.63e-05	81	139	[GO:0012501] programmed cell death
1.20e-04	82	142	[GO:0016265] death
1.64e-04	63	105	[GO:0009952] anterior/posterior pattern formation
1.98e-04	132	247	[GO:0007389] pattern specification process
3.96e-04	86	154	[GO:0001654] eye development
6.17e-04	470	1007	[GO:0007275] multicellular organismal development
6.96e-04	118	223	[GO:0009887] organ morphogenesis
7.22e-04	125	238	[GO:0006412] translation
8.54e-04	73	130	[GO:0043009] chordate embryonic development
1.10e-03	89	164	[GO:0006396] RNA processing
1.33e-03	80	146	[GO:0002009] morphogenesis of an epithelium
1.59e-03	78	143	[GO:0048598] embryonic morphogenesis
1.64e-03	16	21	[GO:0021515] cell differentiation in spinal cord
1.66e-03	36	58	[GO:0010941] regulation of cell death
1.68e-03	35	56	[GO:0030900] forebrain development
1.68e-03	13	16	[GO:0009615] response to virus
1.97e-03	52	90	[GO:0022402] cell cycle process
2.61e-03	9	10	[GO:0052548] regulation of endopeptidase activity
3.13e-03	27	42	[GO:0006334] nucleosome assembly
3.13e-03	27	42	[GO:0071824] protein-DNA complex subunit organization
3.22e-03	20	29	[GO:0010942] positive regulation of cell death
3.22e-03	20	29	[GO:0043065] positive regulation of apoptosis
3.42e-03	29	46	[GO:0006323] DNA packaging
3.54e-03	30	48	[GO:0051188] cofactor biosynthetic process
3.91e-03	48	84	[GO:0065009] regulation of molecular function
4.01e-03	37	62	[GO:0045165] cell fate commitment
4.39e-03	13	17	[GO:0015671] oxygen transport
5.07e-03	27	43	[GO:0021953] central nervous system neuron differentiation
5.19e-03	91	175	[GO:0006259] DNA metabolic process
5.37e-03	63	116	[GO:0007369] gastrulation
5.37e-03	19	28	[GO:0019882] antigen processing and presentation
5.45e-03	14	19	[GO:0021517] ventral spinal cord development
5.48e-03	30	49	[GO:0030902] hindbrain development
5.51e-03	33	55	[GO:0042981] regulation of apoptosis
5.62e-03	6	6	[GO:0042133] neurotransmitter metabolic process
5.62e-03	6	6	[GO:0043280] positive regulation of caspase activity
6.23e-03	56	102	[GO:0006974] response to DNA damage stimulus
7.42e-03	60	111	[GO:0006457] protein folding
7.96e-03	41	72	[GO:0035050] embryonic heart tube development
8.05e-03	40	70	[GO:0000278] mitotic cell cycle
8.10e-03	12	16	[GO:0030901] midbrain development
8.15e-03	29	48	[GO:0048593] camera-type eye morphogenesis
8.29e-03	36	62	[GO:0006333] chromatin assembly or disassembly
9.05e-03	51	93	[GO:0051301] cell division
9.41e-03	430	945	[GO:0048856] anatomical structure development
9.98e-03	46	83	[GO:0016071] mRNA metabolic process

## Sheet: GO hypoMe MBT
Hypomethylated genes, MBT
N = 5920
Pvalue	Count	Size	Term
6.25e-29	625	962	[GO:0010556] regulation of macromolecule biosynthetic process
5.51e-28	911	1496	[GO:0006139] nucleobase, nucleoside, nucleotide and nucleic acid metabolic process
2.66e-25	460	687	[GO:0032774] RNA biosynthetic process
1.73e-23	429	642	[GO:0006355] regulation of transcription, DNA-dependent
1.38e-09	768	1438	[GO:0044260] cellular macromolecule metabolic process
4.14e-09	233	371	[GO:0007399] nervous system development
7.72e-07	553	1007	[GO:0007275] multicellular organismal development
1.05e-06	93	136	[GO:0007420] brain development
2.33e-06	35	42	[GO:0006334] nucleosome assembly
2.33e-06	35	42	[GO:0071824] protein-DNA complex subunit organization
9.84e-06	156	261	[GO:0045449] regulation of transcription
2.22e-05	380	710	[GO:0006807] nitrogen compound metabolic process
2.59e-05	36	46	[GO:0006323] DNA packaging
3.26e-05	70	103	[GO:0034622] cellular macromolecular complex assembly
3.52e-05	212	377	[GO:0009059] macromolecule biosynthetic process
4.32e-05	305	565	[GO:0044249] cellular biosynthetic process
4.35e-05	1288	2504	[GO:0065007] biological regulation
5.94e-05	149	247	[GO:0007389] pattern specification process
2.08e-04	44	62	[GO:0006333] chromatin assembly or disassembly
2.15e-04	125	213	[GO:0016070] RNA metabolic process
2.99e-04	106	181	[GO:0010467] gene expression
3.91e-04	68	105	[GO:0009952] anterior/posterior pattern formation
4.01e-04	18	21	[GO:0021515] cell differentiation in spinal cord
4.12e-04	27	36	[GO:0006350] transcription
4.75e-04	57	86	[GO:0043067] regulation of programmed cell death
5.48e-04	88	142	[GO:0016265] death
6.20e-04	34	47	[GO:0006366] transcription from RNA polymerase II promoter
6.37e-04	1022	2119	[GO:0008152] metabolic process
6.55e-04	10	10	[GO:0043281] regulation of caspase activity
6.55e-04	10	10	[GO:0052547] regulation of peptidase activity
7.06e-04	81	130	[GO:0043009] chordate embryonic development
7.08e-04	128	217	[GO:0007423] sensory organ development
1.09e-03	89	146	[GO:0002009] morphogenesis of an epithelium
1.15e-03	34	48	[GO:0051188] cofactor biosynthetic process
1.28e-03	14	16	[GO:0030901] midbrain development
1.29e-03	16	19	[GO:0021517] ventral spinal cord development
1.76e-03	24	32	[GO:0060548] negative regulation of cell death
1.91e-03	111	189	[GO:0048699] generation of neurons
2.06e-03	86	143	[GO:0048598] embryonic morphogenesis
2.11e-03	11	12	[GO:0021879] forebrain neuron differentiation
2.60e-03	1036	2055	[GO:0050794] regulation of cellular process
3.06e-03	41	62	[GO:0045165] cell fate commitment
3.24e-03	350	663	[GO:0048856] anatomical structure development
3.43e-03	21	28	[GO:0019882] antigen processing and presentation
3.52e-03	24	33	[GO:0008033] tRNA processing
3.52e-03	24	33	[GO:0021536] diencephalon development
3.56e-03	16	20	[GO:0045893] positive regulation of transcription, DNA-dependent
4.02e-03	14	17	[GO:0006414] translational elongation
4.08e-03	126	221	[GO:0006412] translation
4.16e-03	49	77	[GO:0006397] mRNA processing
4.29e-03	247	457	[GO:0048869] cellular developmental process
5.04e-03	70	116	[GO:0007369] gastrulation
5.21e-03	78	131	[GO:0048522] positive regulation of cellular process
5.23e-03	47	74	[GO:0048592] eye morphogenesis
5.92e-03	7	7	[GO:0021546] rhombomere development
5.92e-03	7	7	[GO:0051091] positive regulation of transcription factor activity
5.92e-03	7	7	[GO:0051099] positive regulation of binding
6.83e-03	21	29	[GO:0043066] negative regulation of apoptosis
6.98e-03	13	16	[GO:0009615] response to virus
7.05e-03	46	73	[GO:0007017] microtubule-based process
7.24e-03	72	121	[GO:0043010] camera-type eye development
7.57e-03	75	127	[GO:0048523] negative regulation of cellular process
7.73e-03	11	13	[GO:0007179] transforming growth factor beta receptor signaling pathway
7.75e-03	9	10	[GO:0051101] regulation of DNA binding
7.75e-03	9	10	[GO:0090046] regulation of transcription regulator activity
7.77e-03	194	356	[GO:0009888] tissue development
7.88e-03	32	50	[GO:0019222] regulation of metabolic process
8.15e-03	22	31	[GO:0021953] central nervous system neuron differentiation
8.27e-03	43	68	[GO:0035282] segmentation
8.29e-03	22	31	[GO:0045934] negative regulation of nucleobase, nucleoside, nucleotide and nucleic acid metabolic process
8.55e-03	77	131	[GO:0051276] chromosome organization
8.95e-03	26	38	[GO:0009890] negative regulation of biosynthetic process
9.46e-03	45	72	[GO:0035050] embryonic heart tube development

## Sheet: GO hypoMe post-MBT
Hypomethylated genes, post-MBT
N = 5919
Pvalue	Count	Size	Term
1.89e-32	635	962	[GO:0010556] regulation of macromolecule biosynthetic process
2.09e-32	636	964	[GO:0031326] regulation of cellular biosynthetic process
9.35e-30	457	662	[GO:0006355] regulation of transcription, DNA-dependent
3.63e-29	470	687	[GO:0032774] RNA biosynthetic process
1.10e-26	1346	2338	[GO:0044260] cellular macromolecule metabolic process
3.60e-09	117	167	[GO:0007399] nervous system development
6.74e-07	87	125	[GO:0007420] brain development
3.33e-06	154	247	[GO:0007389] pattern specification process
5.67e-06	251	429	[GO:0009790] embryo development
1.14e-05	34	42	[GO:0006334] nucleosome assembly
1.14e-05	34	42	[GO:0071824] protein-DNA complex subunit organization
1.38e-05	155	261	[GO:0045449] regulation of transcription
2.81e-05	212	377	[GO:0009059] macromolecule biosynthetic process
2.88e-05	1163	2357	[GO:0009987] cellular process
3.17e-05	99	154	[GO:0001654] eye development
3.23e-05	70	103	[GO:0034622] cellular macromolecular complex assembly
3.34e-05	405	743	[GO:0007275] multicellular organismal development
3.56e-05	1244	2420	[GO:0065007] biological regulation
7.07e-05	303	565	[GO:0044249] cellular biosynthetic process
9.55e-05	35	46	[GO:0006323] DNA packaging
2.10e-04	487	913	[GO:0048856] anatomical structure development
2.12e-04	199	361	[GO:0090304] nucleic acid metabolic process
3.18e-04	50	73	[GO:0007017] microtubule-based process
4.64e-04	33	45	[GO:0009952] anterior/posterior pattern formation
6.44e-04	1051	2148	[GO:0044238] primary metabolic process
6.54e-04	10	10	[GO:0043281] regulation of caspase activity
6.54e-04	10	10	[GO:0052547] regulation of peptidase activity
6.68e-04	98	161	[GO:0060429] epithelium development
7.06e-04	1043	2055	[GO:0050794] regulation of cellular process
1.06e-03	102	170	[GO:0030182] neuron differentiation
1.16e-03	41	60	[GO:0001756] somitogenesis
1.17e-03	120	204	[GO:0022008] neurogenesis
1.27e-03	14	16	[GO:0030901] midbrain development
1.30e-03	26	36	[GO:0006350] transcription
1.33e-03	42	62	[GO:0006333] chromatin assembly or disassembly
1.58e-03	72	116	[GO:0007369] gastrulation
1.71e-03	33	47	[GO:0006366] transcription from RNA polymerase II promoter
1.73e-03	82	135	[GO:0009887] organ morphogenesis
1.74e-03	128	221	[GO:0006412] translation
1.76e-03	80	131	[GO:0048522] positive regulation of cellular process
2.08e-03	55	86	[GO:0043067] regulation of programmed cell death
2.25e-03	56	88	[GO:0048562] embryonic organ morphogenesis
2.34e-03	13	15	[GO:0030917] midbrain-hindbrain boundary development
2.39e-03	249	457	[GO:0048869] cellular developmental process
2.64e-03	77	127	[GO:0048523] negative regulation of cellular process
2.81e-03	8	8	[GO:0021515] cell differentiation in spinal cord
2.97e-03	33	48	[GO:0048593] camera-type eye morphogenesis
2.97e-03	33	48	[GO:0051188] cofactor biosynthetic process
3.51e-03	24	33	[GO:0021536] diencephalon development
3.81e-03	53	84	[GO:0065009] regulation of molecular function
4.01e-03	14	17	[GO:0006414] translational elongation
4.37e-03	284	529	[GO:0071841] cellular component organization or biogenesis at cellular level
5.42e-03	23	32	[GO:0060548] negative regulation of cell death
5.83e-03	99	171	[GO:0048729] tissue morphogenesis
5.91e-03	7	7	[GO:0021546] rhombomere development
5.91e-03	7	7	[GO:0051091] positive regulation of transcription factor activity
5.91e-03	7	7	[GO:0051099] positive regulation of binding
6.01e-03	15	19	[GO:0031076] embryonic camera-type eye development
6.20e-03	35	53	[GO:0010605] negative regulation of macromolecule metabolic process
6.27e-03	31	46	[GO:0010628] positive regulation of gene expression
6.39e-03	50	80	[GO:0034660] ncRNA metabolic process
6.50e-03	40	62	[GO:0045165] cell fate commitment
6.67e-03	95	164	[GO:0006396] RNA processing
6.81e-03	21	29	[GO:0043066] negative regulation of apoptosis
6.86e-03	36	55	[GO:0009893] positive regulation of metabolic process
7.07e-03	41	64	[GO:0060026] convergent extension
7.65e-03	101	176	[GO:0007049] cell cycle
7.71e-03	11	13	[GO:0007179] transforming growth factor beta receptor signaling pathway
7.71e-03	11	13	[GO:0021522] spinal cord motor neuron differentiation
7.71e-03	173	315	[GO:0033036] macromolecule localization
7.87e-03	83	142	[GO:0016265] death
8.23e-03	61	101	[GO:0035295] tube development
8.27e-03	22	31	[GO:0045934] negative regulation of nucleobase, nucleoside, nucleotide and nucleic acid metabolic process
8.27e-03	16	21	[GO:0021532] neural tube patterning
8.27e-03	16	21	[GO:0051254] positive regulation of RNA metabolic process
8.30e-03	44	70	[GO:0043009] chordate embryonic development
8.99e-03	347	707	[GO:0008152] metabolic process
9.67e-03	143	258	[GO:0045184] establishment of protein localization
9.80e-03	23	33	[GO:0008033] tRNA processing

## Sheet: GO methylated sperm
Methylated genes, sperm
N = 6945
Pvalue	Count	Size	Term
1.37e-06	246	369	[GO:0007186] G-protein coupled receptor protein signaling pathway
4.17e-05	158	234	[GO:0003008] system process
2.16e-04	57	76	[GO:0008015] blood circulation
1.36e-03	844	1445	[GO:0007165] signal transduction
2.04e-03	65	93	[GO:0007600] sensory perception
2.19e-03	1232	2141	[GO:0050896] response to stimulus
3.90e-03	15	17	[GO:0007602] phototransduction
4.10e-03	37	50	[GO:0007265] Ras protein signal transduction
4.38e-03	35	47	[GO:0009123] nucleoside monophosphate metabolic process
4.46e-03	9	9	[GO:0055013] cardiac muscle cell development
4.69e-03	17	20	[GO:0018298] protein-chromophore linkage
4.71e-03	12	13	[GO:0019933] cAMP-mediated signaling
5.44e-03	21	26	[GO:0007218] neuropeptide signaling pathway
6.12e-03	46	65	[GO:0007601] visual perception
7.94e-03	24	31	[GO:0019932] second-messenger-mediated signaling
8.14e-03	20	25	[GO:0009190] cyclic nucleotide biosynthetic process

## Sheet: GO hypoMe sperm
Hypomethylated genes, sperm
N = 5656
Pvalue	Count	Size	Term
6.23e-28	671	1097	[GO:0032774] RNA biosynthetic process
6.49e-28	938	1616	[GO:0010467] gene expression
1.23e-26	1935	3686	[GO:0044237] cellular metabolic process
2.46e-25	591	966	[GO:0009889] regulation of biosynthetic process
1.01e-24	1170	2108	[GO:0006807] nitrogen compound metabolic process
1.17e-21	545	904	[GO:0019219] regulation of nucleobase-containing compound metabolic process
2.37e-21	503	825	[GO:0006355] regulation of transcription, DNA-dependent
1.20e-20	640	1094	[GO:0060255] regulation of macromolecule metabolic process
6.16e-12	131	187	[GO:0007399] nervous system development
2.03e-06	600	1163	[GO:0007275] multicellular organismal development
2.38e-06	89	136	[GO:0031327] negative regulation of cellular biosynthetic process
6.86e-06	377	734	[GO:0006139] nucleobase-containing compound metabolic process
7.22e-06	86	133	[GO:0010558] negative regulation of macromolecule biosynthetic process
2.89e-05	111	183	[GO:0003002] regionalization
2.94e-05	1473	3023	[GO:0050789] regulation of biological process
5.25e-05	289	536	[GO:0048523] negative regulation of cellular process
7.51e-05	153	267	[GO:0010604] positive regulation of macromolecule metabolic process
8.66e-05	233	426	[GO:0044085] cellular component biogenesis
9.94e-05	41	58	[GO:0000226] microtubule cytoskeleton organization
1.07e-04	101	168	[GO:0045935] positive regulation of nucleobase-containing compound metabolic process
1.21e-04	32	43	[GO:0021536] diencephalon development
1.32e-04	108	182	[GO:0009891] positive regulation of biosynthetic process
1.46e-04	126	217	[GO:0009892] negative regulation of metabolic process
1.48e-04	27	35	[GO:0007179] transforming growth factor beta receptor signaling pathway
1.99e-04	28	37	[GO:0009880] embryonic pattern specification
2.67e-04	424	823	[GO:0071841] cellular component organization or biogenesis at cellular level
2.79e-04	212	407	[GO:0034645] cellular macromolecule biosynthetic process
3.62e-04	79	130	[GO:0045934] negative regulation of nucleobase-containing compound metabolic process
3.65e-04	89	149	[GO:0009792] embryo development ending in birth or egg hatching
3.95e-04	10	10	[GO:0017148] negative regulation of translation
4.94e-04	394	801	[GO:0009058] biosynthetic process
5.64e-04	94	160	[GO:0051726] regulation of cell cycle
5.70e-04	18	22	[GO:0071697] ectodermal placode morphogenesis
5.82e-04	299	571	[GO:0048522] positive regulation of cellular process
6.03e-04	66	107	[GO:0045892] negative regulation of transcription, DNA-dependent
6.72e-04	34	49	[GO:0006333] chromatin assembly or disassembly
6.80e-04	14	16	[GO:0009948] anterior/posterior axis specification
7.25e-04	135	241	[GO:0007423] sensory organ development
7.68e-04	31	44	[GO:0006334] nucleosome assembly
8.11e-04	98	169	[GO:0002009] morphogenesis of an epithelium
8.65e-04	9	9	[GO:0048009] insulin-like growth factor receptor signaling pathway
9.00e-04	32	46	[GO:0060828] regulation of canonical Wnt receptor signaling pathway
9.00e-04	32	46	[GO:0071824] protein-DNA complex subunit organization
9.44e-04	91	156	[GO:0034622] cellular macromolecular complex assembly
1.09e-03	337	655	[GO:0048869] cellular developmental process
1.26e-03	11	12	[GO:0021879] forebrain neuron differentiation
1.69e-03	34	51	[GO:0007420] brain development
1.74e-03	156	287	[GO:0006259] DNA metabolic process
1.82e-03	25	35	[GO:0052548] regulation of endopeptidase activity
1.90e-03	8	8	[GO:0006801] superoxide metabolic process
1.96e-03	132	240	[GO:0048598] embryonic morphogenesis
2.22e-03	14	17	[GO:0030901] midbrain development
2.22e-03	14	17	[GO:0043049] otic placode formation
2.37e-03	441	879	[GO:0016043] cellular component organization
2.48e-03	109	195	[GO:0022402] cell cycle process
2.52e-03	12	14	[GO:0021522] spinal cord motor neuron differentiation
2.52e-03	27	39	[GO:0007492] endoderm development
2.61e-03	17	22	[GO:0071496] cellular response to external stimulus
2.68e-03	38	61	[GO:2000112] regulation of cellular macromolecule biosynthetic process
2.69e-03	32	48	[GO:0031016] pancreas development
2.69e-03	32	48	[GO:0051248] negative regulation of protein metabolic process
3.11e-03	110	198	[GO:0051276] chromosome organization
3.15e-03	114	206	[GO:0030182] neuron differentiation
3.17e-03	850	1861	[GO:0044238] primary metabolic process
3.20e-03	82	143	[GO:0000278] mitotic cell cycle
3.29e-03	40	63	[GO:0001756] somitogenesis
3.46e-03	89	157	[GO:0007167] enzyme linked receptor protein signaling pathway
3.69e-03	43	69	[GO:0045893] positive regulation of transcription, DNA-dependent
3.82e-03	26	38	[GO:0035270] endocrine system development
3.83e-03	36	56	[GO:0006323] DNA packaging
3.89e-03	51	84	[GO:0048592] eye morphogenesis
3.90e-03	22	31	[GO:0007548] sex differentiation
3.90e-03	22	31	[GO:0043281] regulation of cysteine-type endopeptidase activity involved in apoptotic process
3.92e-03	43	69	[GO:0045944] positive regulation of transcription from RNA polymerase II promoter
4.15e-03	7	7	[GO:0042133] neurotransmitter metabolic process
4.15e-03	7	7	[GO:0051225] spindle assembly
4.67e-03	33	51	[GO:0030902] hindbrain development
4.94e-03	40	64	[GO:0048762] mesenchymal cell differentiation
5.04e-03	9	10	[GO:0021515] cell differentiation in spinal cord
5.10e-03	9	10	[GO:0010718] positive regulation of epithelial to mesenchymal transition
5.10e-03	9	10	[GO:0030878] thyroid gland development
5.64e-03	145	283	[GO:0016070] RNA metabolic process
5.68e-03	25	37	[GO:0030900] forebrain development
5.83e-03	48	80	[GO:0007389] pattern specification process
5.95e-03	25	37	[GO:0042472] inner ear morphogenesis
5.96e-03	86	154	[GO:0071844] cellular component assembly at cellular level
6.04e-03	70	122	[GO:0016055] Wnt receptor signaling pathway
6.23e-03	37	59	[GO:0006413] translational initiation
6.31e-03	216	418	[GO:0009888] tissue development
7.05e-03	18	25	[GO:0006665] sphingolipid metabolic process
7.32e-03	27	41	[GO:0001704] formation of primary germ layer
7.62e-03	15	20	[GO:0031669] cellular response to nutrient levels
7.87e-03	42	69	[GO:0051130] positive regulation of cellular component organization
7.93e-03	136	255	[GO:0022008] neurogenesis
7.99e-03	98	179	[GO:0009887] organ morphogenesis
8.03e-03	58	100	[GO:0006366] transcription from RNA polymerase II promoter
8.41e-03	56	96	[GO:0035239] tube morphogenesis
8.64e-03	29	45	[GO:0001708] cell fate specification
8.67e-03	663	1361	[GO:0044267] cellular protein metabolic process
8.96e-03	10	12	[GO:0021575] hindbrain morphogenesis
8.96e-03	10	12	[GO:0043648] dicarboxylic acid metabolic process
9.09e-03	6	6	[GO:0006040] amino sugar metabolic process
9.09e-03	6	6	[GO:0006368] transcription elongation from RNA polymerase II promoter
9.09e-03	6	6	[GO:0006383] transcription from RNA polymerase III promoter
9.09e-03	6	6	[GO:0008286] insulin receptor signaling pathway
9.49e-03	64	112	[GO:0009855] determination of bilateral symmetry

## Sheet: GO methylated sperm_preMBT
Genes methylated in sperm and in pre-MBT embryos
N = 3717
Pvalue	Count	Size	Term
Pvalue	Count	Size	Term
1.76e-09	170	395	[GO:0007186] G-protein coupled receptor protein signaling pathway
4.92e-05	27	47	[GO:0009123] nucleoside monophosphate metabolic process
4.98e-04	12	17	[GO:0007602] phototransduction
6.88e-04	21	38	[GO:0009581] detection of external stimulus
8.41e-04	20	36	[GO:0009582] detection of abiotic stimulus
1.07e-03	7	8	[GO:0009190] cyclic nucleotide biosynthetic process
1.22e-03	11	16	[GO:0030814] regulation of cAMP metabolic process
1.32e-03	10	14	[GO:0050918] positive chemotaxis
2.55e-03	11	17	[GO:0030802] regulation of cyclic nucleotide biosynthetic process
3.22e-03	36	82	[GO:0042330] taxis
3.26e-03	6	7	[GO:0030819] positive regulation of cAMP biosynthetic process
3.52e-03	465	1445	[GO:0007165] signal transduction
3.63e-03	7	9	[GO:0050930] induction of positive chemotaxis
3.63e-03	7	9	[GO:0070374] positive regulation of ERK1 and ERK2 cascade
4.03e-03	12	20	[GO:0018298] protein-chromophore linkage
5.63e-03	13	23	[GO:0006261] DNA-dependent DNA replication
7.29e-03	4	4	[GO:0017183] peptidyl-diphthamide biosynthetic process from peptidyl-histidine
7.29e-03	4	4	[GO:0048755] branching morphogenesis of a nerve
8.68e-03	23	50	[GO:0007610] behavior
9.04e-03	7	10	[GO:0030801] positive regulation of cyclic nucleotide metabolic process
9.67e-03	5	6	[GO:0001541] ovarian follicle development
9.67e-03	5	6	[GO:0032319] regulation of Rho GTPase activity
9.67e-03	5	6	[GO:0050885] neuromuscular process controlling balance
9.81e-03	6	8	[GO:0030810] positive regulation of nucleotide biosynthetic process

## Sheet: GO hypoMe sperm_preMBT
Genes hypomethylated in sperm and in pre-MBT embryos
N = 4042
Pvalue	Count	Size	Term
1.77e-31	624	1328	[GO:0090304] nucleic acid metabolic process
2.17e-29	630	1360	[GO:0010467] gene expression
6.19e-29	898	2070	[GO:0034641] cellular nitrogen compound metabolic process
4.69e-28	527	1097	[GO:0032774] RNA biosynthetic process
6.79e-27	584	1262	[GO:0034645] cellular macromolecule biosynthetic process
4.32e-26	929	2198	[GO:0044281] small molecule metabolic process
2.15e-24	470	989	[GO:0010556] regulation of macromolecule biosynthetic process
2.91e-23	490	1049	[GO:0019219] regulation of nucleobase-containing compound metabolic process
5.97e-23	470	1002	[GO:0031326] regulation of cellular biosynthetic process
1.80e-22	756	1767	[GO:0009058] biosynthetic process
1.99e-22	574	1278	[GO:0019222] regulation of metabolic process
6.76e-22	1463	3774	[GO:0044238] primary metabolic process
1.89e-21	378	784	[GO:0006355] regulation of transcription, DNA-dependent
5.73e-09	203	442	[GO:0007399] nervous system development
4.79e-08	461	1163	[GO:0007275] multicellular organismal development
1.33e-05	69	136	[GO:0031327] negative regulation of cellular biosynthetic process
1.50e-05	20	27	[GO:0021510] spinal cord development
1.90e-05	84	174	[GO:0001654] eye development
3.05e-05	396	1109	[GO:0044260] cellular macromolecule metabolic process
4.68e-05	58	114	[GO:0007420] brain development
5.00e-05	66	133	[GO:0010558] negative regulation of macromolecule biosynthetic process
5.88e-05	117	263	[GO:0009887] organ morphogenesis
5.96e-05	27	43	[GO:0021536] diencephalon development
1.34e-04	54	107	[GO:0045892] negative regulation of transcription, DNA-dependent
1.78e-04	67	140	[GO:0006357] regulation of transcription from RNA polymerase II promoter
1.87e-04	35	63	[GO:0030902] hindbrain development
2.31e-04	101	229	[GO:0007389] pattern specification process
2.36e-04	1119	3155	[GO:0065007] biological regulation
2.41e-04	78	169	[GO:0002009] morphogenesis of an epithelium
2.59e-04	70	149	[GO:0043009] chordate embryonic development
3.24e-04	155	374	[GO:0022607] cellular component assembly
3.78e-04	29	51	[GO:0000226] microtubule cytoskeleton organization
4.12e-04	32	58	[GO:0048593] camera-type eye morphogenesis
4.34e-04	28	49	[GO:0006333] chromatin assembly or disassembly
4.39e-04	104	240	[GO:0048598] embryonic morphogenesis
4.50e-04	40	77	[GO:0045165] cell fate commitment
5.27e-04	48	97	[GO:0009952] anterior/posterior pattern specification
6.51e-04	61	130	[GO:0045934] negative regulation of nucleobase-containing compound metabolic process
6.70e-04	212	536	[GO:0048523] negative regulation of cellular process
7.83e-04	15	22	[GO:0071496] cellular response to external stimulus
7.96e-04	65	141	[GO:0022403] cell cycle phase
8.51e-04	22	37	[GO:0009880] embryonic pattern specification
8.67e-04	26	46	[GO:0071824] protein-DNA complex subunit organization
9.78e-04	25	44	[GO:0006334] nucleosome assembly
1.07e-03	120	288	[GO:0007049] cell cycle
1.24e-03	35	68	[GO:0060070] canonical Wnt receptor signaling pathway
1.30e-03	6	6	[GO:0006383] transcription from RNA polymerase III promoter
1.36e-03	22	38	[GO:0035270] endocrine system development
1.50e-03	119	287	[GO:0006259] DNA metabolic process
1.52e-03	10	13	[GO:0000070] mitotic sister chromatid segregation
1.66e-03	11	15	[GO:0030010] establishment of cell polarity
1.71e-03	12	17	[GO:0007292] female gamete generation
1.71e-03	12	17	[GO:0030901] midbrain development
1.80e-03	166	418	[GO:0009888] tissue development
1.91e-03	111	267	[GO:0010604] positive regulation of macromolecule metabolic process
1.95e-03	23	41	[GO:0001704] formation of primary germ layer
1.95e-03	19	32	[GO:0009615] response to virus
2.23e-03	238	623	[GO:0048869] cellular developmental process
2.25e-03	92	217	[GO:0009892] negative regulation of metabolic process
2.26e-03	62	138	[GO:0045893] positive regulation of transcription, DNA-dependent
2.37e-03	156	441	[GO:0044237] cellular metabolic process
2.81e-03	29	56	[GO:0006323] DNA packaging
2.83e-03	20	35	[GO:0052548] regulation of endopeptidase activity
3.16e-03	14	22	[GO:0048546] digestive tract morphogenesis
3.16e-03	14	22	[GO:0071697] ectodermal placode morphogenesis
3.16e-03	308	823	[GO:0071841] cellular component organization or biogenesis at cellular level
3.19e-03	8	10	[GO:0030878] thyroid gland development
3.22e-03	28	54	[GO:0055123] digestive system development
3.32e-03	125	309	[GO:0016265] death
3.33e-03	78	182	[GO:0009891] positive regulation of biosynthetic process
3.39e-03	13	20	[GO:0031669] cellular response to nutrient levels
3.42e-03	57	127	[GO:0016071] mRNA metabolic process
3.45e-03	796	2281	[GO:0050794] regulation of cellular process
3.59e-03	9	12	[GO:0021879] forebrain neuron differentiation
3.61e-03	68	156	[GO:0034622] cellular macromolecular complex assembly
3.72e-03	11	16	[GO:0009948] anterior/posterior axis specification
3.74e-03	10	14	[GO:0021522] spinal cord motor neuron differentiation
3.74e-03	36	74	[GO:0035282] segmentation
4.13e-03	105	256	[GO:0006412] translation
4.51e-03	28	55	[GO:0042074] cell migration involved in gastrulation
4.74e-03	51	113	[GO:0006730] one-carbon metabolic process
4.86e-03	25	48	[GO:0031016] pancreas development
5.10e-03	86	206	[GO:0030182] neuron differentiation
5.63e-03	14	23	[GO:0045787] positive regulation of cell cycle
5.80e-03	21	39	[GO:0007492] endoderm development
5.87e-03	51	114	[GO:0006457] protein folding
5.95e-03	44	96	[GO:0035239] tube morphogenesis
6.09e-03	120	300	[GO:0012501] programmed cell death
6.37e-03	38	81	[GO:0000087] M phase of mitotic cell cycle
6.38e-03	17	30	[GO:0048732] gland development
6.45e-03	36	76	[GO:0035050] embryonic heart tube development
6.52e-03	6	7	[GO:0000132] establishment of mitotic spindle orientation
6.52e-03	6	7	[GO:0042133] neurotransmitter metabolic process
6.52e-03	6	7	[GO:0051225] spindle assembly
6.52e-03	6	7	[GO:0051293] establishment of spindle localization
6.52e-03	6	7	[GO:0060896] neural plate pattern specification
6.65e-03	20	37	[GO:0030855] epithelial cell differentiation
6.65e-03	20	37	[GO:0042472] inner ear morphogenesis
7.40e-03	11	17	[GO:0006672] ceramide metabolic process
7.40e-03	11	17	[GO:0043049] otic placode formation
7.62e-03	19	35	[GO:0007179] transforming growth factor beta receptor signaling pathway
7.83e-03	7	9	[GO:0007052] mitotic spindle organization
7.83e-03	7	9	[GO:0021514] ventral spinal cord interneuron differentiation
7.83e-03	7	9	[GO:0048665] neuron fate specification
7.91e-03	10	15	[GO:0042462] eye photoreceptor cell development
8.13e-03	236	629	[GO:0048518] positive regulation of biological process
8.30e-03	8	11	[GO:0009994] oocyte differentiation
8.35e-03	15	26	[GO:0006643] membrane lipid metabolic process
8.88e-03	96	237	[GO:0010941] regulation of cell death
1.00e-02	17	31	[GO:0009451] RNA modification
1.00e-02	17	31	[GO:0043281] regulation of cysteine-type endopeptidase activity involved in apoptotic process

[truncated: 2 more sheets: GO methylated ZF4, GO hypoMe ZF4]
